# Supplementary material for: Prediction of lymphoma response to CAR T cells by deep learning-based image analysis
Source: PLoS One. 2023 Jul 21;18(7):e0282573. doi: 10.1371/journal.pone.0282573 (PMC10361488; doi:10.1371/journal.pone.0282573)
Supplement: S5 Table — a. Diagnostic performance of lesion-level treatment response prediction in lymphoma from diagnostic computed tomography (dCT) images for 5 input scenarios (using 40 epochs and batch size 5). Mean and standard deviation values are displayed. VOI = volume of interest, AUC = area under the curve. b. Diagnostic performance of lesion-level treatment response prediction in lymphoma from low-dose computed tomography (lCT) images for 5 input scenarios (using 40 epochs and batch size 5). Mean and standard deviation values are displayed. VOI = volume of interest, AUC = area under the curve. c. Diagnostic performance of lesion-level treatment response prediction in lymphoma from positron emission tomography (PET) images for 5 input scenarios (using 40 epochs and batch size 5). Mean and standard deviation values are displayed. VOI = volume of interest, AUC = area under the curve. (ZIP) [file pone.0282573.s009.zip]

Archive with 3 entries (3 files):
- S5a_Table.docx
- S5b_Table.docx
- S5c_Table.docx
