# Supplementary material for: Prediction of lymphoma response to CAR T cells by deep learning-based image analysis
Source: PLoS One. 2023 Jul 21;18(7):e0282573. doi: 10.1371/journal.pone.0282573 (PMC10361488; doi:10.1371/journal.pone.0282573)
Supplement: S1 Data — (XLSX) [file pone.0282573.s014.xlsx]

## Sheet: response output-1slice
diffuse large B-cell lymphoma (DLBCL) patients with IPI scores
		1- response; 0- non-response	IPI score threshold for patients with DLBCL			Pateint response prediction from 1 slice from dCT, lCT, and PET (1- response; 0- non-response)
DLBCL	IPI	response within 12 months	IPI ≤ 1	IPI ≤ 2	IPI ≤ 3	dCT_All	dct70%	Dct60%	lCT_All	lct70%	Dct60%	PET_All	pet70%	pet60%
01	2	1	0	1	1	0	1	1	N/A	N/A	N/A	N/A	N/A	N/A
02	2	0	0	1	1	0	0	0	N/A	N/A	N/A	N/A	N/A	N/A
05	1	0	1	1	1	0	0	0	N/A	N/A	N/A	N/A	N/A	N/A
06	1	1	1	1	1	0	0	1	1	1	1	1	1	1
12	1	0	1	1	1	1	0	1	1	1	1	1	1	1
17	1	1	1	1	1	0	0	1	0	0	0	0	0	0
21	4	1	0	0	0	0	0	0	N/A	N/A	N/A	N/A	N/A	N/A
22	2	0	0	1	1	0	0	0	N/A	N/A	N/A	N/A	N/A	N/A
23	1	1	1	1	1	1	1	1	N/A	N/A	N/A	N/A	N/A	N/A
28	4	1	0	0	0	1	1	1	0	0	0	0	0	0
39	3	0	0	0	1	0	0	1	0	0	0	N/A	N/A	N/A
52	3	0	0	0	1	N/A	N/A	N/A	1	1	1	0	1	1
53	2	0	0	1	1	0	0	0	0	0	0	0	0	0
55	2	0	0	1	1	0	0	1	N/A	N/A	N/A	N/A	N/A	N/A
56	4	1	0	0	0	N/A	N/A	N/A	1	1	1	N/A	N/A	N/A
57	2	1	0	1	1	1	1	1	1	1	1	0	1	1
58	1	0	1	1	1	N/A	N/A	N/A	1	1	1	N/A	N/A	N/A
59	2	1	0	1	1	N/A	N/A	N/A	1	1	1	N/A	N/A	N/A
61	3	0	0	0	1	0	0	1	1	1	1	1	1	1
subject101	1	0	1	1	1	N/A	N/A	N/A	0	0	0	1	1	1
subject102	2	1	0	1	1	N/A	N/A	N/A	0	1	1	1	1	1
subject103	3	0	0	0	1	N/A	N/A	N/A	0	0	0	N/A	N/A	N/A
subject104	2	0	0	1	1	N/A	N/A	N/A	0	0	0	0	0	0
subject105	2	0	0	1	1	N/A	N/A	N/A	1	1	1	1	1	1
subject107	1	0	1	1	1	N/A	N/A	N/A	1	1	1	1	1	1
subject110	2	0	0	1	1	0	0	0	N/A	N/A	N/A	N/A	N/A	N/A
follicular lymphoma (FL) patients without IPI scores
04	N/A	0	N/A	N/A	N/A	0	1	1	N/A	N/A	N/A	N/A	N/A	N/A
11	N/A	0	N/A	N/A	N/A	0	0	0	N/A	N/A	N/A	N/A	N/A	N/A
13	N/A	1	N/A	N/A	N/A	1	1	1	0	0	0	0	0	0
15	N/A	1	N/A	N/A	N/A	1	1	1	N/A	N/A	N/A	N/A	N/A	N/A
24	N/A	1	N/A	N/A	N/A	1	1	1	N/A	N/A	N/A	N/A	N/A	N/A
31	N/A	0	N/A	N/A	N/A	0	0	0	0	0	0	0	0	0
32	N/A	1	N/A	N/A	N/A	0	1	1	0	1	1	0	0	1
33	N/A	0	N/A	N/A	N/A	0	0	0	N/A	N/A	N/A	N/A	N/A	N/A
34	N/A	0	N/A	N/A	N/A	1	1	1	N/A	N/A	N/A	N/A	N/A	N/A
37	N/A	1	N/A	N/A	N/A	0	1	1	N/A	N/A	N/A	N/A	N/A	N/A
38	N/A	1	N/A	N/A	N/A	0	0	0	N/A	N/A	N/A	N/A	N/A	N/A
49	N/A	1	N/A	N/A	N/A	0	0	1	0	0	1	0	1	1
62	N/A	1	N/A	N/A	N/A	N/A	N/A	N/A	0	1	1	N/A	N/A	N/A

## Sheet: response output-3slices
diffuse large B-cell lymphoma (DLBCL) patients with IPI scores
		1- response; 0- non-response	IPI score threshold for patients with DLBCL			Pateint response prediction from 3 slices from dCT, lCT, and PET (1- response; 0- non-response)
DLBCL Patients	IPI scores	response within 12 months	IPI ≤ 1	IPI ≤ 2	IPI ≤ 3	dCT_All	dct70%	dCT60%	lCT_All	lCT70%	lCT60%	PET_All	PET70%	PET60%
01	2	1	0	1	1	0	1	1	N/A	N/A	N/A	N/A	N/A	N/A
02	2	0	0	1	1	0	0	0	N/A	N/A	N/A	N/A	N/A	N/A
05	1	0	1	1	1	0	0	0	N/A	N/A	N/A	N/A	N/A	N/A
06	1	1	1	1	1	0	0	1	1	1	1	1	1	1
12	1	0	1	1	1	1	0	1	1	1	1	1	1	1
17	1	1	1	1	1	0	0	1	0	0	0	0	0	0
21	4	1	0	0	0	0	0	0	N/A	N/A	N/A	N/A	N/A	N/A
22	2	0	0	1	1	0	0	0	N/A	N/A	N/A	N/A	N/A	N/A
23	1	1	1	1	1	1	1	1	N/A	N/A	N/A	N/A	N/A	N/A
28	4	1	0	0	0	1	1	1	0	0	0	0	0	0
39	3	0	0	0	1	0	0	1	0	0	0	N/A	N/A	N/A
52	3	0	0	0	1	N/A	N/A	N/A	1	1	1	0	1	1
53	2	0	0	1	1	0	0	0	0	0	0	0	0	0
55	2	0	0	1	1	0	0	1	N/A	N/A	N/A	N/A	N/A	N/A
56	4	1	0	0	0	N/A	N/A	N/A	1	1	1	N/A	N/A	N/A
57	2	1	0	1	1	1	1	1	1	1	1	0	1	1
58	1	0	1	1	1	N/A	N/A	N/A	1	1	1	N/A	N/A	N/A
59	2	1	0	1	1	N/A	N/A	N/A	1	1	1	N/A	N/A	N/A
61	3	0	0	0	1	0	0	1	1	1	1	1	1	1
subject101	1	0	1	1	1	N/A	N/A	N/A	0	0	0	1	1	1
subject102	2	1	0	1	1	N/A	N/A	N/A	0	1	1	1	1	1
subject103	3	0	0	0	1	N/A	N/A	N/A	0	0	0	N/A	N/A	N/A
subject104	2	0	0	1	1	N/A	N/A	N/A	0	0	0	0	0	0
subject105	2	0	0	1	1	N/A	N/A	N/A	1	1	1	1	1	1
subject107	1	0	1	1	1	N/A	N/A	N/A	1	1	1	1	1	1
subject110	2	0	0	1	1	0	0	0	N/A	N/A	N/A	N/A	N/A	N/A
follicular lymphoma (FL) patients without IPI scores
04	N/A	0	N/A	N/A	N/A	0	1	1	N/A	N/A	N/A	N/A	N/A	N/A
11	N/A	0	N/A	N/A	N/A	0	0	0	N/A	N/A	N/A	N/A	N/A	N/A
13	N/A	1	N/A	N/A	N/A	1	1	1	0	0	0	0	0	0
15	N/A	1	N/A	N/A	N/A	1	1	1	N/A	N/A	N/A	N/A	N/A	N/A
24	N/A	1	N/A	N/A	N/A	1	1	1	N/A	N/A	N/A	N/A	N/A	N/A
31	N/A	0	N/A	N/A	N/A	0	0	0	0	0	0	0	0	0
32	N/A	1	N/A	N/A	N/A	0	1	1	0	1	1	0	0	1
33	N/A	0	N/A	N/A	N/A	0	0	0	N/A	N/A	N/A	N/A	N/A	N/A
34	N/A	0	N/A	N/A	N/A	1	1	1	N/A	N/A	N/A	N/A	N/A	N/A
37	N/A	1	N/A	N/A	N/A	0	1	1	N/A	N/A	N/A	N/A	N/A	N/A
38	N/A	1	N/A	N/A	N/A	0	0	0	N/A	N/A	N/A	N/A	N/A	N/A
49	N/A	1	N/A	N/A	N/A	0	0	1	0	0	1	0	1	1
62	N/A	1	N/A	N/A	N/A	N/A	N/A	N/A	0	1	1	N/A	N/A	N/A
